# Supplementary material for: Respiratory Syncytial Virus Positivity Rate and Clinical Characteristics Amongst Children Under 5 Years of Age at the Emergency and Outpatient Settings in Jordan: A Cross-Sectional Study
Source: Viruses. 2026 Jan 20;18(1):133. doi: 10.3390/v18010133 (PMC12846633; doi:10.3390/v18010133)
Supplement: Supplementary file 1 [file viruses-18-00133-s001.zip]

Archive with 1 entries (1 files):
- Supplementary Table 24 dec.pdf
